# Supplementary material for: Imaging furcation defects with low-dose cone beam computed tomography
Source: Sci Rep. 2022 Apr 26;12:6824. doi: 10.1038/s41598-022-10781-0 (PMC9043180; doi:10.1038/s41598-022-10781-0)
Supplement: Supplementary file 1 — Supplementary Information. [file 41598_2022_10781_MOESM1_ESM.xlsx]

## Sheet: linear measurements
original linear measurements f
cadaver	tooth	furcation location	clinical	furcation involvement HD R1 1	MessungHD R1 1 (mm)	furcation involvement LD R1 1	Messung LD R1 1 (mm)	furcation involvement HD R1 2	MessungHD R1 2 (mm)	furcation involvement LD R1 2	Messung LD R1 2 (mm)	furcation involvement HD R2 1	MessungHD R2 1 (mm)	furcation involvement LD R2 1	Messung LD R2 1 (mm)	furcation involvement HD R2 2	MessungHD R2 2 (mm)	furcation involvement LD R2 2	Messung LD R2 2 (mm)
5	17	mp	0	0		0		0		0		0		0		0		0
		dp	0	0		0		0		0		0		0		0		0
		b	0	0		0		0		0		0		0		0		0
	38	b	0	0		0		0		0		0		0		0		0
		o	0	0		0		0		0		0		0		0		0
	47	b	0	3		3		3		3		3		3		3		3
		o	0	3		3		3		3		3		3		3		3
4	17	mp	1	1	1.29	1	1.27	1	1.26	1	1.28	1	1.35	1	1.31	1	1.38	1	1.38
		dp	1	1	1.84	1	1.63	1	1.89	1	1.74	1	1.78	1	1.73	1	1.79	1	1.64
		b	1	1	0.88	1	1.16	1	0.92	1	1.11	1	0.94	1	0.89	1	0.85	1	0.93
	16	mp	0	1	0.77	1	0.86	1	0.86	1	0.84	1	0.89	1	0.8	1	0.85	1	0.96
		dp	1	1	1.78	1	1.6	1	1.69	1	1.73	1	1.7	1	1.75	1	1.77	1	1.64
		b	1	1	1.24	1	1.27	1	1.32	1	1.18	1	1.1	1	1.18	1	1.13	1	1.09
	26	mp	0	1	1.23	1	1.36	1	1.21	1	1.3	1	1.28	1	1.19	1	1.31	1	1.36
		dp	0	1	1.44	1	1.37	1	1.5	1	1.54	1	1.57	1	1.53	1	1.57	1	1.41
		b	0	0		0		0		0		0		0		0	0	0
	27	mp	1	1	1.46	1	1.48	1	1.43	1	1.47	1	1.49	1	1.31	1	1.3	1	1.32
		dp	0	1	2.21	1	1.97	1	2.13	1	2.18	1	2.31	1	2.1	1	2.13	1	2.03
		b	1	2	3.13	2	3.32	2	3.26	2	3.1	2	3.11	2	3.21	2	3.32	2	3.23
	37	b	0	0		0		0		0		0		0		0	0	0
		o	1	1	1.4	1	1.55	1	1.49	1	1.45	1	1.4	1	1.44	1	1.49	1	1.37
	36	b	0	0		0		0		0		0		0		0		0
		o	0	0		0		0		0		0		0		0		0
	46	b	0	0		0		0		0		0		0		0		0
		o	0	0		0		0		0		0		0		0		0
	47	b	0	0		0		0		0		0		0		0		0
		o	0	0		0		0		0		0		0		0		0
6	16	mp	1	1	1.02	1	1.01	1	1.01	1	0.93	1	1.07	1	1.04	1	1.12	1	1.29
		dp	1	1	1.46	1	1.51	1	1.55	1	1.42	1	1.41	1	1.39	1	1.59	1	1.42
		b	2	2	4.26	2	4.36	2	4.18	2	4.11	2	4.31	2	4.31	2	4.25	2	4.28
	38	b	0	0		0		0		0		0		0		0		0
		o	0	0		0		0		0		0		0		0		0
	37	b	2	1	2.26	1	2.37	1	2.29	1	2.26	1	1.94	1	2.3	1	2.16	1	2.08
		o	1	0		0		0		0		0		0		0		0
	46	b	2	2	3.04	2	3.16	2	3.08	2	3.07	2	3.18	2	3.43	2	3.04	2	3.23
		o	1	1	0.61	1	0.63	1	0.76	1	0.8	1	0.78	1	0.82	1	0.8	1	0.8
	47	b	0	1	1.38	1	1.47	1	1.38	1	1.59	1	1.34	1	1.4	1	1.5	1	1.66
		o	0	1	0.94	1	1.16	1	0.87	1	0.76	1	0.9	1	0.91	1	0.97	1	0.94
1	46	b	1	3		3		3		3		3		3		3		3
		o	2	3		3		3		3		3		3		3		3
2	36	b	3	3		3		3		3		3		3		3		3
		o	3	3		3		3		3		3		3		3		3
	37	b	3	3		3		3		3		3		3		3		3
		o	3	3		3		3		3		3		3		3		3
	27	mp	2	3		3		3		3		3		3		3		3
		dp	2	3		3		3		3		3		3		3		3
		b	2	3		3		3		3		3		3		3		3
	16	mp	2	3		3		3		3		3		3		3		3
		dp	2	3		3		3		3		3		3		3		3
		b	2	3		3		3		3		3		3		3		3
	17	mp	0	0		0		0		0		0		0		0		0
		dp	1	3		3		3		3		3		3		3		3
		b	1	3		3		3		3		3		3		3		3
	46	b	3	3		3		3		3		3		3		3		3
		o	3	3		3		3		3		3		3		3		3
3	47	b	1	2	3.52	2	3.55	2	3.83	2	3.57	2	3.55	2	3.55	2	3.47	2	3.54
		o	0	1	1.4	1	1.39	1	1.4	1	1.31	1	1.53	1	1.53	1	1.56	1	1.46
	46	b	1	1	2.38	1	2.57	1	2.27	1	2.53	1	2.27	1	2.4	1	2.34	1	2.44
		o	0	0		0		0		0		0		0		0		0
Supplementary file 1: data original measurements of f : mp = mesiopalatinal,
dp = distopalatinal, b = buccal, o = oral, Messung HD = original linear measurements HD,
Messung LD = original linear measurements LD, R1 = Rater 1, R2 = Rater 2

## Sheet: volume measurements
original volume measurements
cadaver	Protokoll	tooth	Volume HD (cm3)	Volume LD (cm3)
1	GV	46	0.0113	0.0112
2	GV	36	0.0435	0.0403
	GV	37	0.0215	0.0215
	GV	26(ROI1)	0.0651	0.0561
	GV	26(ROI2)	0.001602	0.001509
	GV	26(ROI3)	0.001993	0.001709
	GV	16	0.2591	0.2511
	GV	17	0.0242	0.0289
	GV	46	0.025	0.0222
3	GV	47	0.0025625	0.0026484
	GV	46	0.0012114	0.0009894
4	GV	17	0.0058228	0.0053272
	GV	16	0.0009509	0.0008567
	GV	26 (ROI3)	0.0016738	0.0017167
	GV	26 (ROI2)	0.002987	0.0023771
	GV	27(ROI1)	0.0019353	0.0017781
	GV	27(ROI2)	0.0028839	0.0021108
	GV	27(ROI3)	0.0063245	0.0048755
	GV	37	0.0035368	0.0034967
5	GV	47	0.0162	0.0148
6	GV	16	0.0168	0.0174
	GV	37	0.0010613	0.0014032
	GV	46	0.0135	0.0136
	GV	47	0.0013395	0.0013534
Supplementary file 1: data original measurements of volume:
volume HD = volume measurement HD, volume LD = volume measurement LD, ROI = Region of interest, GV = Volume 8x8x8
